# Supplementary material for: Identification of a linear B-cell epitope on the Schistosoma japonicum saposin protein, SjSAP4: Potential as a component of a multi-epitope diagnostic assay
Source: PLoS Negl Trop Dis. 2022 Jul 11;16(7):e0010619. doi: 10.1371/journal.pntd.0010619 (PMC9302751; doi:10.1371/journal.pntd.0010619)
Supplement: S1 Table — (XLSX) [file pntd.0010619.s003.xlsx]

## Sheet: Sheet1
S1 Table. Faecal egg burden of schistosomiasis japonica patients determined by the KK method.
No.	KK (EPG)
1	30
2	3.33333
3	20
4	6.66667
5	73.3333
6	746.667
7	16.6667
8	16.6667
9	5
10	173.333
11	3.33333
12	13.3333
13	3.33333
14	6.66667
15	13.3333
16	6.66667
17	3.33333
18	6.66667
19	110
20	633.333
21	220
22	356.667
23	166.667
24	116.667
25	43.3333
26	10
27	6.66667
28	23.3333
29	153.333
30	3.33333
31	6.66667
32	16.6667
33	10
34	3.33333
35	10
36	3.33333
37	23.3333
38	36.6667
39	3.33333
40	6.66667
41	13.3333
42	96
43	110
44	106.667
45	3.33333
46	10
47	6.66667
48	3.33333
49	26.6667
50	10
EPG: eggs per gram of faeces
