# Supplementary material for: Identification of a linear B-cell epitope on the Schistosoma japonicum saposin protein, SjSAP4: Potential as a component of a multi-epitope diagnostic assay
Source: PLoS Negl Trop Dis. 2022 Jul 11;16(7):e0010619. doi: 10.1371/journal.pntd.0010619 (PMC9302751; doi:10.1371/journal.pntd.0010619)
Supplement: S2 Table — (XLSX) [file pntd.0010619.s004.xlsx]

## Sheet: Sheet1
S2 Table. Primers used for molecular cloning in this study.
	Forward primer (5' - 3')	Reverse primer (5' - 3')
P1	ATGGATCCGCAAACCACACTG	ATCTCGAGATACTCTATTATGTTGCATGC
P2	ATGGATCCAAACATGCAGCATGCAACAT	ATCTCGAGTTTCATAATTTGTAAACTTTTCTCTTG
P3	ATGGATCCGTTCAAGAGAAAAGTTTACAAA	ATCTCGAGTTCAATTAGATTTTTAATGAATTGTTCC
P4	ATGGATCCGAGGAACAATTCATTAAAAATCT	ATCTCGAGGACATTTTCACATGTCATTAAC
P5	ATGGATCCTATGTCTTGTTAATGACATGTG	ATCTCGAGTATGCACCGACGTTTAATGC
P6	ATGGATCCAATGATTTAAGCATTAAACGTCGG	ATCTCGAGGATCATTTCAGTTTCACTTGC
P7	ATGGATCCCATATAATGGCAAGTGAAAC	ATCTCGAGGATTTCAACGAAATCAATAAAGTC
P8	ATGGATCCCTTAAAGACTTTATTGATTTCGTTG	ATCTCGAGGCACCAAGTCAGCATTGTT
P9	ATGGATCCAACAAGTTGAGAACAATGCTG	ATCTCGAGACTCTCATTCGCAGTCTTC
P10	ATGGATCCCAGCCATCACTGAAGACT	ATCTCGAGTTCACAAGTTGAACATACGAATG
P11	ATGGATCCAATTCCACATTCGTATGTTCAAC	ATCTCGAGTGTAAACGTTTTCATAAATGTTACAAG
P12	ATGGATCCACACTTGTAACATTTATGAAAACG	ATCTCGAGATGTATAAATGATTTCGCTTCTTC
P13	ATGGATCCCAATCAGAAGAAGCGAAATC	ATCTCGAGAGTTAGTGAGCACACTTTATC
P14	ATGGATCCCAAGTAATCGATAAAGTGTG	ATCTCGAGAACCAGTGAACACTGTGAC
P15	ATGGATCCGGAGCTTTTCAGTCACAG	ATCTCGAGATCTAAGTATTTATCAACGAAAATGTC
P16	ATGGATCCGGAGACATTTTCGTTGATAA	ATCTCGAGAGCTGAATTTGATGACATTTG
P17	ATGGATCCATGATAACCCAAATGTCATCA	ATCTCGAGTAATGGACACAACT
P15-T1	ATGGATCCTTTCAGTCACAGTGTTCAC	ATCTCGAGATCTAAGTATTTATCAACGAAAATGTC
P15-T2	ATGGATCCTCACAGTGTTCACTGGTT	ATCTCGAGATCTAAGTATTTATCAACGAAAATGTC
P15-T3	ATGGATCCTGTTCACTGGTTGGAGAC	ATCTCGAGATCTAAGTATTTATCAACGAAAATGTC
P15-T4	ATGGATCCCTGGTTGGAGACATTTTC	ATCTCGAGATCTAAGTATTTATCAACGAAAATGTC
P15-T5	ATGGATCCGGAGACATTTTCGTTGATA	ATCTCGAGATCTAAGTATTTATCAACGAAAATGTC
P15-T6	ATGGATCCGGAGCTTTTCAGTCACAG	ATCTCGAGAACCAGTGAACACTGTGA
P15-T7	ATGGATCCGGAGCTTTTCAGTCACAG	ATCTCGAGGTCTCCAACCAGTGAACA
P15-T8	ATGGATCCGGAGCTTTTCAGTCACAG	ATCTCGAGGAAAATGTCTCCAACCAGT
P15-T9	ATGGATCCGGAGCTTTTCAGTCACAG	ATCTCGAGATCAACGAAAATGTCTCCAA
P15-T10	ATGGATCCGGAGCTTTTCAGTCACAG	ATCTCGAGGTATTTATCAACGAAAATGTCTC
P15-T11	ATGGATCCCAGTGTTCACTGGTTGG	ATCTCGAGATCTAAGTATTTATCAACGAAAATGTC
P15-T12	ATGGATCCGGAGCTTTTCAGTCACAG	ATCTCGAGTAAGTATTTATCAACGAAAATGTC
PP1	ATGGATCCGCAGCATGCAACATAATAG	ATCTCGAGTTTAATGAATTGTTCCTCTTTC
PP2	ATGGATCCCTGACTTGGTGCCAGCCA	ATCTCGAGAAGTGTTTCACAAGTTGAAC
PP3	ATGGATCCGTTGGAGACATTTTCGTT	ATCTCGAGTAATGGACACAACT
PP4	ATGGATCCCAGCCATCACTGAAGACT	ATCTCGAGTGTAAACGTTTTCATAAATGTTACAAG
